# Supplementary material for: Insights into the Hormone-Regulating Mechanism of Adventitious Root Formation in Softwood Cuttings of Cyclocarya paliurus and Optimization of the Hormone-Based Formula for Promoting Rooting
Source: Int J Mol Sci. 2024 Jan 22;25(2):1343. doi: 10.3390/ijms25021343 (PMC10816064; doi:10.3390/ijms25021343)
Supplement: Supplementary file 1 [file ijms-25-01343-s001.zip]

Archive with 1 entries (1 files):
- ijms-2799269-supplementary.pdf
